# Supplementary material for: Proteomic landscape subtype and clinical prognosis of patients with the cognitive impairment by Japanese encephalitis infection
Source: J Neuroinflammation. 2022 Apr 4;19:77. doi: 10.1186/s12974-022-02439-5 (PMC8981687; doi:10.1186/s12974-022-02439-5)
Supplement: Supplementary file 8 — Additional file 8: Table S2. Upregulated proteins related with JE. [file 12974_2022_2439_MOESM8_ESM.xlsx]

## Sheet: Table S2
Table S2 Upregulated proteins related with JE
Protein names	Gene names	Unique peptides	Sequence coverage (%)	Mol. Weight (kDa)	Detected in Con	Detected in JE	Ratio (JE vs Con)	P_value
Actin, cytoplasmic 2	ACTG1	6	58.4	41.792	26	26	6.2877	6.02136e-05
Complement C1q subcomponent subunit B	C1QB	6	22.9	26.721	26	26	3.73486	8.02877e-06
Complement C1q subcomponent subunit C	C1QC	4	21.2	25.773	31	26	3.23563	3.00047e-05
Complement C2	C2	16	24.6	83.267	18	20	6.7027	5.28257e-05
Complement C5	C5	38	31.6	188.3	26	20	3.56601	0.00383892
Monocyte differentiation antigen CD14	CD14	12	36.5	40.076	33	26	3.34803	3.29015e-07
Chitinase-3-like protein 1	CHI3L1	17	51.4	42.625	32	26	8.75504	3.47474e-09
IgGFc-binding protein	FCGBP	31	11.3	572.01	28	24	6.02105	0.000200712
Hemoglobin subunit alpha	HBA1	5	71.8	15.257	20	19	17.0133	0.0300147
Hemoglobin subunit beta	HBB	4	68	15.998	24	19	9.14749	0.0312494
Haptoglobin	HP	8	31.5	45.205	33	26	2.89009	0.000578553
Ig alpha-1 chain C region	IGHA1	3	21.5	37.654	33	26	2.99255	1.54889e-08
Ig gamma-3 chain C region	IGHG3	2	30.8	41.287	15	16	5.26562	5.73754e-05
Ig mu chain C region	IGHM	4	35.1	49.439	33	26	28.1887	3.46365e-09
Ig heavy chain V-II region ARH-77	IGHV4-61	3	29.3	13.815	26	24	3.49253	2.6348e-08
Immunoglobulin heavy variable 5-51	IGHV5-51	4	56.4	12.674	27	26	4.73975	1.3903e-05
Immunoglobulin J chain	IGJ	3	17	18.098	2	25	453.563	2.89471e-05
Ig kappa chain V-I region Daudi	IGKV1-12	2	29.1	12.737	13	26	60.9267	0.0118242
Immunoglobulin lambda-like polypeptide 5	IGLL5	4	30.1	22.83	33	26	3.25708	1.21184e-06
Ig lambda chain V-IV region Bau	IGLV3-10	2	19.1	12.441	9	20	12.7308	0.000334429
Ig lambda chain V region 4A	IGLV7-46	2	15.4	12.468	6	14	4.93121	0.0073448
Inter-alpha-trypsin inhibitor heavy chain H4	ITIH4	38	50.5	103.36	31	26	2.91824	0.00127446
Osteopontin	SPP1	12	55.4	35.422	33	26	3.44603	2.24481e-07
Ig lambda chain V-I region HA	IGLV1-47	2	24.8	12.283	7	23	16.3896	1.21937e-07
Immunoglobulin lambda variable 2-23	IGLV2-23	2	14.2	11.893	10	10	3.96073	0.0224672
Ratio change (JE vs Con) more than 3 times, identified at least by one third samples (20), and P_value<=0.05.
