# Supplementary material for: Proteomic landscape subtype and clinical prognosis of patients with the cognitive impairment by Japanese encephalitis infection
Source: J Neuroinflammation. 2022 Apr 4;19:77. doi: 10.1186/s12974-022-02439-5 (PMC8981687; doi:10.1186/s12974-022-02439-5)
Supplement: Supplementary file 9 — Additional file 9: Table S3. Downregulated proteins related with JE. [file 12974_2022_2439_MOESM9_ESM.xlsx]

## Sheet: Table S3
Table S3 Downregulated proteins related with JE
Protein names	Gene names	Unique peptides	Sequence coverage (%)	Mol. Weight (kDa)	Detected in Con	Detected in JE	Ratio (JE vs Con)	P_value
Amyloid-like protein 1	APLP1	20	28	72.176	33	25	0.284607	1.11789e-07
Amyloid beta A4 protein	APP	17	24.7	86.942	33	21	0.176293	3.00114e-06
Brevican core protein	BCAN	5	6.6	99.117	30	18	0.322976	7.64264e-05
Cell adhesion molecule 3	CADM3	4	56.4	12.674	24	14	0.265023	0.00493902
Chromogranin-A	CHGA	15	52.5	50.688	32	23	0.259242	0.00637763
Neural cell adhesion molecule L1-like protein	CHL1	19	19.3	135.07	20	5	0.0735355	0.00384168
Tetranectin	CLEC3B	4	37.6	22.537	23	14	0.453739	0.0900536
Calsyntenin-1	CLSTN1	22	27.6	109.79	33	25	0.295168	3.36065e-06
Contactin-1	CNTN1	32	38.1	113.32	33	23	0.213983	5.35021e-10
Carboxypeptidase E	CPE	14	35.9	53.15	28	18	0.143232	1.60287e-06
Cartilage acidic protein 1	CRTAC1	18	42.5	71.42	29	19	0.245232	0.000516661
Extracellular matrix protein 1	ECM1	9	25.2	60.673	30	11	0.292573	0.000910815
Ephrin type-A receptor 4	EPHA4	5	8.8	109.86	29	7	0.192852	1.03602e-05
Protein FAM3C	FAM3C	8	44.5	24.68	29	13	0.295563	0.00487517
Ganglioside GM2 activator	GM2A	4	23.3	20.838	20	5	0.0951602	0.00576757
Kallikrein-6	KLK6	5	24.6	26.855	33	24	0.347997	2.62624e-06
Phosphatidylcholine-sterol acyltransferase	LCAT	5	17.3	49.577	16	4	0.17071	0.00366351
Leucine-rich repeat-containing protein 4B	LRRC4B	4	8.8	76.433	17	4	0.222639	0.0049237
Lumican	LUM	8	27.8	38.429	27	12	0.174391	0.000810959
Cell surface glycoprotein MUC18	MCAM	7	14.2	71.607	28	11	0.211576	0.00174032
Protein kinase C-binding protein NELL2	NELL2	9	14.1	91.346	28	22	0.303862	0.000476374
Neogenin	NEO1	7	7.5	160.01	16	4	0.118397	0.00100323
Epididymal secretory protein E1	NPC2	2	10.6	16.57	21	5	0.215017	0.00309441
Neuronal pentraxin-1	NPTX1	5	15.7	47.122	24	8	0.189817	0.00100738
Neuronal pentraxin receptor	NPTXR	9	24.6	52.846	19	5	0.118071	0.0252257
Neuronal cell adhesion molecule	NRCAM	25	30.5	143.89	32	25	0.236857	7.31906e-08
Neurotrimin	NTM	5	27	37.971	30	22	0.306292	9.03954e-05
Mimecan	OGN	14	40.9	33.922	33	20	0.323844	3.92759e-05
Opioid-binding protein/cell adhesion molecule	OPCML	4	21.2	38.007	17	9	0.347554	0.0334933
Peptidyl-glycine alpha-amidating monooxygenase	PAM	10	14.4	108.33	22	11	0.23726	0.00667752
Procollagen C-endopeptidase enhancer 1	PCOLCE	8	25.8	47.972	30	12	0.182736	0.000115948
Semaphorin-7A	SEMA7A	9	18.9	74.823	23	4	0.028597	0.000123728
Neuroserpin	SERPINI1	10	36.1	46.426	25	2	0.0419387	8.06289e-06
Tyrosine-protein phosphatase non-receptor type substrate 1	SIRPA	8	20.2	54.966	31	24	0.33222	6.2642e-05
SPARC-like protein 1	SPARCL1	28	50.9	75.207	33	25	0.211628	7.87806e-08
Thy-1 membrane glycoprotein	THY1	3	16.1	17.935	25	9	0.24013	0.00153304
Downregulated ratio change (JE vs Con) less than 1/3, identified at least by one third samples (20), and p_value<=0.05.
