# Supplementary material for: Proteomic landscape subtype and clinical prognosis of patients with the cognitive impairment by Japanese encephalitis infection
Source: J Neuroinflammation. 2022 Apr 4;19:77. doi: 10.1186/s12974-022-02439-5 (PMC8981687; doi:10.1186/s12974-022-02439-5)
Supplement: Supplementary file 10 — Additional file 10: Table S4. Upregulated proteins in JE2 comparing with JE1. [file 12974_2022_2439_MOESM10_ESM.xlsx]

## Sheet: Table S4
Table S4 Upregulated proteins in JE2 comparing with JE1
Protein names	Gene names	Unique peptides	Sequence coverage (%)	Mol. Weight (kDa)	Detected in JE1	Detected in JE2	Ratio (JE2 vs JE1)	P_value
Serum amyloid P-component	APCS	5	25.1	25.387	0	6	NA	0.147758
Serum amyloid A-1 protein	SAA1	6	66.4	13.532	0	8	NA	0.018803
Complement C1q subcomponent subunit A	C1QA	4	24.9	26.016	2	8	9.96064	0.0038896
Complement C2	C2	16	24.6	83.267	8	12	4.39701	0.000819393
C4b-binding protein alpha chain	C4BPA	3	4.9	67.033	1	9	121.031	0.00450702
Complement C5	C5	38	31.6	188.3	8	12	15.7399	2.63195e-05
Complement component C6	C6	12	15.8	104.79	2	10	5.20242	0.00546748
Complement component C8 alpha chain	C8A	7	18.3	65.163	0	8	NA	0.000801091
Complement component C8 beta chain	C8B	8	24.7	67.046	1	7	8.94054	0.0484897
Complement factor H	CFH	13	13.6	139.09	9	12	4.66737	0.0110356
Catalase	CAT	11	31.5	59.755	0	5	NA	0.12353
Glutathione peroxidase 3	GPX3	5	25.7	25.552	8	11	4.60869	0.000630818
Alpha-1B-glycoprotein	A1BG	12	45.3	54.253	14	12	5.20553	1.68011e-06
Actin, alpha skeletal muscle	ACTA1	1	30.2	42.051	4	9	6.48346	0.0555069
Alpha-2-HS-glycoprotein	AHSG	3	10.1	39.324	13	12	3.43842	4.43036e-06
Carbonic anhydrase 1	CA1	12	72	28.87	0	6	NA	0.0640783
Collagen alpha-1(VI) chain	COL6A1	14	17.8	108.53	1	10	15.4023	0.0180962
Ceruloplasmin	CP	46	51.9	122.2	14	12	4.06568	4.20945e-05
Dynein assembly factor 1, axonemal	DNAAF1	1	1.1	80.025	11	12	3.20799	0.15713
Coagulation factor XII	F12	3	5.5	67.791	0	10	NA	0.00179957
PTB domain-containing engulfment adapter protein 1	GULP1	2	6.9	34.49	1	11	18.3438	6.27131e-07
Hemoglobin subunit alpha	HBA1	5	71.8	15.257	9	10	20.5756	0.0387191
Hemoglobin subunit beta	HBB	4	68	15.998	8	11	17.8424	0.0311149
Haptoglobin	HP	8	31.5	45.205	14	12	3.05079	0.00255559
Histidine-rich glycoprotein	HRG	14	30.7	59.578	12	12	4.35343	2.52813e-05
Ig lambda chain V-I region NEWM	IGLV1-40	1	13.6	12.301	2	8	6.8761	0.00217239
Ig lambda chain V-III region SH	IGLV3-19	2	28.6	12.042	0	5	NA	0.0192676
Ig gamma-3 chain C region	IGHG3	2	30.8	41.287	5	11	4.51141	0.000163609
Immunoglobulin heavy variable 3-15	IGHV3-15	3	37	12.926	6	9	3.39156	0.0336638
Immunoglobulin heavy variable 4-4	IGHV4-4	2	23.9	12.848	0	5	NA	0.0176236
Immunoglobulin lambda variable 8-61	IGLV8-61	2	14.8	12.814	2	8	11.2454	0.037121
Inter-alpha-trypsin inhibitor heavy chain H1	ITIH1	8	11	101.39	2	10	12.6746	0.00115606
Inter-alpha-trypsin inhibitor heavy chain H2	ITIH2	23	34.4	106.46	3	10	27.5999	0.000249593
Inter-alpha-trypsin inhibitor heavy chain H3	ITIH3	11	20.2	99.848	0	6	NA	0.0689277
Inter-alpha-trypsin inhibitor heavy chain H4	ITIH4	38	50.5	103.36	14	12	7.38951	2.55131e-06
Lipopolysaccharide-binding protein	LBP	6	19.5	53.383	2	8	25.5371	0.00263489
Lumican	LUM	8	27.8	38.429	3	9	4.62047	0.0258107
Myosin-9	MYH9	1	0.7	226.53	1	7	5.50224	0.0208902
Nucleobindin-1	NUCB1	6	15.8	53.879	1	6	15.5455	0.00876164
N-acetylmuramoyl-L-alanine amidase	PGLYRP2	9	29.7	62.216	2	12	30.8401	3.81762e-06
Peptidase inhibitor 16	PI16	2	4.3	49.471	0	5	NA	0.0224296
Plasminogen	PLG	13	14.7	90.568	13	12	5.63225	6.51453e-06
Plexin domain-containing protein 2	PLXDC2	7	16.3	59.582	0	7	NA	0.0169524
Vitamin K-dependent protein S	PROS1	10	22.8	75.122	11	12	3.675	0.00017162
Band 3 anion transport protein	SLC4A1	13	21.4	101.79	0	5	NA	0.0552927
