# Supplementary material for: Proteomic landscape subtype and clinical prognosis of patients with the cognitive impairment by Japanese encephalitis infection
Source: J Neuroinflammation. 2022 Apr 4;19:77. doi: 10.1186/s12974-022-02439-5 (PMC8981687; doi:10.1186/s12974-022-02439-5)
Supplement: Supplementary file 11 — Additional file 11: Table S5. Downregulated proteins in JE2 comparing with JE1 [file 12974_2022_2439_MOESM11_ESM.xlsx]

## Sheet: Table S5
Table S5 Downregulated proteins in JE2 comparing with JE1
Protein names	Gene names	Unique peptides	Sequence coverage (%)	Mol. Weight (kDa)	Detected in JE1	Detected in JE2	Ratio (JE2 vs JE1)	P_value
Fructose-bisphosphate aldolase A	ALDOA	5	21.7	39.42	7	4	0.280812	0.0712142
Fructose-bisphosphate aldolase C	ALDOC	15	56.9	39.455	9	0	0	0.286142
Beta-1,4-glucuronyltransferase 1	B4GAT1	10	39.8	47.119	14	12	0.0651933	0.182607
Cadherin-2	CDH2	6	10.7	99.808	4	1	0.0371898	0.101475
Chromogranin-A	CHGA	15	52.5	50.688	13	10	0.175673	0.00527994
Secretogranin-1	CHGB	22	33.1	78.275	13	12	0.205292	0.00136726
Tetranectin	CLEC3B	4	37.6	22.537	12	2	0.0683873	0.0151854
C-reactive protein	CRP	4	19.2	25.038	6	2	0.282275	0.223019
Cystatin-C	CST3	7	37	15.799	14	12	0.323155	8.51609e-05
Cathepsin D	CTSD	11	34	44.552	12	10	0.291809	0.0151946
Cathepsin L1	CTSL	2	10.5	37.564	6	0	0	0.0172016
Dystroglycan	DAG1	7	11.8	97.44	9	6	0.151473	0.0141203
Dermcidin	DCD	4	35.5	11.284	11	8	0.224601	0.0193028
Desmoplakin	DSP	12	6.6	331.77	8	1	0.000390227	0.0138639
Extracellular matrix protein 1	ECM1	9	25.2	60.673	6	5	0.242268	0.122173
Ephrin type-A receptor 4	EPHA4	5	8.8	109.86	7	0	0	0.0403173
Protein FAM3C	FAM3C	8	44.5	24.68	11	2	0.0752862	0.0107775
Glyceraldehyde-3-phosphate dehydrogenase	GAPDH	12	59.1	36.053	9	6	0.310434	0.0683579
Ganglioside GM2 activator	GM2A	4	23.3	20.838	4	1	0.0448684	0.113124
Ig kappa chain V-I region AU	IGKV1-33	1	13.7	12.848	13	12	0.248604	0.00743836
Ig lambda chain V-II region NEI	IGLV2-23	2	14.2	11.893	8	2	0.0430413	0.010473
Immunoglobulin heavy variable 1-18	IGHV1-18	1	14.5	12.82	6	6	0.185944	0.134482
Ig kappa chain V-I region Daudi	IGKV1-12	2	29.1	12.737	14	12	0.31393	0.249048
Phosphatidylcholine-sterol acyltransferase	LCAT	5	17.3	49.577	3	1	0.170119	0.212255
L-lactate dehydrogenase B chain	LDHB	6	18	36.638	10	1	0.103728	0.0354234
Leucine-rich repeat-containing protein 4B	LRRC4B	4	8.8	76.433	4	0	0	0.049888
Neuronal growth regulator 1	NEGR1	2	6.5	38.719	11	10	0.258918	0.0145822
Epididymal secretory protein E1	NPC2	2	10.6	16.57	4	1	0.118315	0.103506
Neuronal pentraxin-1	NPTX1	5	15.7	47.122	7	1	0.0385562	0.00857161
Neuronal pentraxin receptor	NPTXR	9	24.6	52.846	5	0	0	0.162957
Mimecan	OGN	14	40.9	33.922	12	8	0.253509	0.0290125
Opioid-binding protein/cell adhesion molecule	OPCML	4	21.2	38.007	5	4	0.274086	0.112858
Phosphatidylethanolamine-binding protein 1	PEBP1	3	22.5	21.057	5	1	0.0396724	0.0716036
Phosphoinositide-3-kinase-interacting protein 1	PIK3IP1	2	9.9	28.248	5	0	0	0.11901
Pyruvate kinase PKM	PKM	9	23.2	57.936	10	6	0.14844	0.0035236
Major prion protein	PRNP	4	15	27.661	8	4	0.21493	0.030371
Neuroserpin	SERPINI1	10	36.1	46.426	2	0	0	0.186927
Superoxide dismutase [Cu-Zn]	SOD1	3	21.4	15.936	8	1	0.110962	0.0265962
Metalloproteinase inhibitor 1	TIMP1	1	5.8	23.171	9	6	0.290857	0.080791
Ubiquitin-60S ribosomal protein L40	UBA52	3	26.6	14.728	10	5	0.125527	0.00742544
